# Supplementary material for: Flexible Active Peltier Coolers Based on Interconnected Magnetic Nanowire Networks
Source: Nanomaterials (Basel). 2023 May 25;13(11):1735. doi: 10.3390/nano13111735 (PMC10254881; doi:10.3390/nano13111735)
Supplement: Supplementary file 1 [file nanomaterials-13-01735-s001.zip]

Archive with 2 entries (2 files):
- SupplementaryInformation.pdf
- Video S1.mp4
